# Supplementary material for: Metabolic survey of Botryococcus braunii: Impact of the physiological state on product formation
Source: PLoS One. 2018 Jun 7;13(6):e0198976. doi: 10.1371/journal.pone.0198976 (PMC5991718; doi:10.1371/journal.pone.0198976)
Supplement: S1 Table — Mean values from three biological and three technical replicates as well as standard deviation (SD) of all the metabolites detected during the proposed growth stages (Phases II–IV) are shown in columns E–J. The fold change (up or down) of metabolites during Phases III and IV with respect to Phase II are shown in columns K–AH). (XLSX) [file pone.0198976.s004.xlsx]

## Sheet: S1 Table
Supporting Table 1 (S1 Table)			Relative abundance of all the metabolites during diffrent growth stages						Fold change				# increased/decreased metabolites in phase III to phase II												# increased/decreased metabolites in phase IV to Phase II
			Phase II		Phase III		Phase IV		fold-change (Phase III to Phase II)				# up	# up and p<0.05	# up and ≥1.5	# up, ≥1.5 and p<0.05	# down	# down and p<0.05	# down and ≥1.5	# down, ≥1.5 and <0.05	fold-change (Phase IV to Phase II)				# up	# up and p<0.05	# up and ≥1.5	# up, ≥1.5 and p<0.05	# down	# down and p<0.05	# down and ≥1.5	# down, ≥1.5 and <0.05
metabolite	Metabolite class, analysis instrument and unit	metabolite	Mean value (%)	(±)SD	Mean value (%)	(±)SD	Mean value (%)	(±)SD	fold- change	direction	(±)SD	p-value	44	27	20	19	48	39	23	19	fold- change	direction	(±)SD	p-value	34	27	21	18	58	44	24	15
Arabinose	metabolites measured via GC-MS (relative abundance)	Arabinose	0.287905	0.0478074						down			0	0	0	0	1	1	0	0		down			0	0	0	0	1	1	0	0
Fructose		Fructose	0.111861	0.0107851						down			0	0	0	0	1	1	0	0		down			0	0	0	0	1	1	0	0
Fructose-6-phosphate		Fructose-6-phosphate	0.893604	0.0604667	0.442654	0.029508			2.01874	down	0.1366	0.00160278	0	0	0	0	1	1	1	1		down			0	0	0	0	1	1	0	0
Galactose		Galactose	0.154538	0.0179553	0.909184	0.0784391	0.355254	0.00671465	5.88325	up	0.683558	0.00242545	1	1	0	1	0	0	0	0	2.29882	up	0.0434499	0.000920474	1	1	1	1	0	0	0	0
Galactofuranose		Galactofuranose	0.204424	0.0274703			2.35466	0.131916		down			0	0	0	0	1	1	0	0	11.5185	up	0.645307	0.000827015	1	1	1	1	0	0	0	0
Glucose		Glucose	0.295769	0.02524						down			0	0	0	0	1	1	0	0		down			0	0	0	0	1	1	0	0
Glucose-6-phosphate		Glucose-6-phosphate	0.137656	0.00738137	0.504635	0.027414			3.66592	up	0.196574	0.00099117	1	1	1	1	0	0	0	0		down			0	0	0	0	1	1	0	0
Glycerol-3-phosphate		Glycerol-3-phosphate	5.39009	0.404656	4.18011	0.414178	2.66023	0.372283	1.28946	down	0.0968052	0.022391	0	0	0	0	1	1	0	0	2.02617	down	0.283551	0.00103633	0	0	0	0	1	1	1	1
Galactinol		Galactinol	3.93013	0.257267	6.89961	0.418458	8.40774	0.0385887	1.75557	up	0.11492	0.0011713	1	1	1	1	0	0	0	0	2.1393	up	0.00981868	0.000878767	1	1	1	1	0	0	0	0
Myo-inositol		Myo-inositol	0.293921	0.0289531	0.785277	0.125158	1.21757	0.106119	2.67173	up	0.263182	0.0169022	1	1	1	1	0	0	0	0	4.1425	up	0.361044	0.00260655	1	1	1	1	0	0	0	0
Myo-inositol-1-phosphate		Myo-inositol-1-phosphate	1.99719	0.136306	1.27177	0.218691			1.57039	down	0.107177	0.0126959	0	0	0	0	1	1	1	1		down			0	0	0	0	1	1	0	0
Raffinose		Raffinose	7.07697	0.824978	8.01333	0.535008	10.9113	0.1075	1.13231	up	0.131996	0.186125	1	0	0	0	0	0	0	0	1.5418	up	0.0151901	0.0139062	1	1	1	1	0	0	0	0
Ribose-5-phosphate		Ribose-5-phosphate	0.21826	0.0155294						down	0		0	0	0	0	1	1	0	0		down			0	0	0	0	1	1	0	0
Sucrose		Sucrose	31.0542	0.575659	38.1105	0.223201	34.7869	1.04885	1.22722	up	0.0227493	0.000676639	1	1	0	0	0	0	0	0	1.1202	up	0.0337749	0.0113655	1	1	0	0	0	0	0	0
Threonic acid		Threonic acid	0.242276	0.0327672	0.164841	0.0270209			1.46975	down	0.19878	0.0359881	0	0	0	0	1	1	0	0		down			0	0	0	0	1	1	0	0
Trehalose α,α		Trehalose α,α	7.73999	0.377284	8.17761	0.442237	11.081	0.307594	1.05654	up	0.0515007	0.263846	1	0	0	0	0	0	0	0	1.43165	up	0.0397409	0.000358323	1	1	0	0	0	0	0	0
Xylose		Xylose	0.134629	0.00791367						down	0		0	0	0	0	1	1	0	0		down			0	0	0	0	1	1	0	0
Alanine		Alanine	0.762783	0.0697076	1.07601	0.0758584			1.41063	up	0.128912	0.0063526	1	1	0	0	0	0	0	0		down			0	0	0	0	1	1	0	0
Asparagine		Asparagine	0.881112	0.063952	0.159308	0.00941951			5.53088	down	0.401437	0.00218129	0	0	0	0	1	1	1	1		down			0	0	0	0	1	1	0	0
β- Alanine		β- Alanine	0.0924607	0.00819916						down	0		0	0	0	0	1	1	0	0		down			0	0	0	0	1	1	0	0
Glutamate		Glutamate	4.48163	0.369217	0.671704	0.111521	0.715996	0.03754	6.67204	down	0.549672	0.00156796	0	0	0	0	1	1	1	1	6.2593	down	0.328177	0.00294046	0	0	0	0	1	1	1	1
Glutamine		Glutamine	0.574147	0.0447921						down	0		0	0	0	0	1	1	0	0		down			0	0	0	0	1	1	0	0
Glycine		Glycine	0.692471	0.0432988						down	0		0	0	0	0	1	1	0	0		down			0	0	0	0	1	1	0	0
L-Arginine		L-Arginine	0.373369	0.0295354						down	0		0	0	0	0	1	1	0	0		down			0	0	0	0	1	1	0	0
Lysine		Lysine	1.41505	0.182666	1.61925	0.160851	0.322223	0.0155834	1.14431	up	0.147717	0.220929	1	0	0	0	0	0	0	0	4.39152	down	0.212384	0.00880642	0	0	0	0	1	1	1	1
Serine		Serine	0.429976	0.022692	0.122165	0.0114223	0.144513	0.00121715	3.51963	down	0.185748	0.000262137	0	0	0	0	1	1	1	1	2.97535	down	0.0250597	0.00204768	0	0	0	0	1	1	1	1
Threonine		Threonine	0.355322	0.0410933	0.166457	0.00722584	0.131852	0.00701468	2.13461	down	0.24687	0.0133375	0	0	0	0	1	1	1	1	2.69485	down	0.143369	0.00949043	0	0	0	0	1	1	1	1
Tyrosine		Tyrosine	0.217096	0.0162522	0.117755	0.0194827			1.84362	down	0.138017	0.00276486	0	0	0	0	1	1	1	1		down			0	0	0	0	1	1	0	0
Ethanolamine		Ethanolamine	0.0949183	0.00412308	15.9559	1.03331			168.101	up	7.30202	0.00141155	1	1	1	1	0	0	0	0		down			0	0	0	0	1	1	0	0
Hydroxylamine		Hydroxylamine	0.640323	0.0487052	0.469165	0.0850141			1.36481	down	0.103813	0.0523026	0	0	0	0	1	0	0	0		down			0	0	0	0	1	1	0	0
Ornithine		Ornithine	1.21637	0.121074						down	0		0	0	0	0	1	1	0	0		down			0	0	0	0	1	1	0	0
Phosphoric acid		Phosphoric acid	6.3753	0.76406						down	0		0	0	0	0	1	1	0	0		down			0	0	0	0	1	1	0	0
Pyroglutamate		Pyroglutamate	4.7264	1.08115						down	0		0	0	0	0	1	1	0	0		down			0	0	0	0	1	1	0	0
Malate		Malate	1.74284	0.152546	0.0436235				39.9519	down	3.49687		0	0	0	0	1	1	1	1		down			0	0	0	0	1	1	0	0
Succinate		Succinate	0.266781	0.030866	0.659524	0.0758417			2.47216	up	0.286023	0.0057582	1	1	1	1	0	0	0	0		down			0	0	0	0	1	1	0	0
α-Tocopherol		α-Tocopherol	0.222928	0.0576376	0.477457	0.144336	0.21273	0.0313726	2.14176	up	0.553747	0.077031	1	0	1	0	0	0	0	0	1.04794	down	0.154546		0	0	0	0	1	1	0	0
β-Sitosterol		β-Sitosterol	1.37472	0.13009	0.821012	0.0328185	0.646622	0.0802322	1.67442	down	0.158451	0.0136488	0	0	0	0	1	1	1	1	2.12601	down	0.263793		0	0	0	0	1	1	1	1
Campesterol		Campesterol	1.50022	0.155953	0.701906	0.0805699	0.66014	0.0471009	2.13736	down	0.222185	0.00428029	0	0	0	0	1	1	1	1	2.27259	down	0.162149		0	0	0	0	1	1	1	1
Pantothenic acid		Pantothenic acid	0.182778	0.00140763	0.63851	0.257999			3.49337	up	0.0269037		1	1	1	1	0	0	0	0		down			0	0	0	0	1	1	0	0
Antheraxanthin	pigments measured via UVvis-HPLC	Antheraxanthin	3.38078	1.17184	0.589736	0.227161	0.38547	0.148828	5.73271	down	1.98705	0.00174	0	0	0	0	1	1	1	1	8.77054	down	3.38627	0.00119	0	0	0	0	1	1	1	1
α-Carotene		α-Carotene	0	0	0	0	0.0350542	0.00720273		down		--	0	0	0	0	1	0	0	0		up	0	--	1	0	0	0	0	0	0	0
β-Carotene		β-Carotene	4.52006	1.53771	5.68895	0.440267	1.61093	0.689874	1.2586	up	0.428171	0.12629	1	0	0	0	0	0	0	0	2.80586	down	1.2016	0.00398	0	0	0	0	1	1	1	1
Chlorophyll a		Chlorophyll a	37.3895	11.0014	46.9917	3.15426	18.1738	1.48824	1.25681	up		0.08777	1	0	0	0	0	0	0	0	2.05733	down	0.168473	0.00755	0	0	0	0	1	1	1	1
Chlorophyll b		Chlorophyll b	11.3321	3.57693	15.234	1.28658	5.41993	0.884228	1.34432	up	0.424327	0.04452	1	1	0	0	0	0	0	0	2.09083	down	0.341105	0.00881	0	0	0	0	1	1	1	1
Echinenone1		Echinenone1	0	0	2.92843	0.35205	1.36365	0.202019		up		--	1	0	0	0	0	0	0	0		up	0	--	1	0	0	0	0	0	0	0
Echinenone2		Echinenone2	0.771157	0.0520331	1.35556	0.12604	1.34884	0.198388	1.75782	up		0.00261	1	1	1	1	0	0	0	0	1.74912	up	0.25726	0.00228	1	1	1	1	0	0	0	0
Loraxanthin		Loraxanthin	0.0319171	0	8.65227	1.22936	2.11753	0.512068	271.085	up	0	9.53668e-05	1	1	1	1	0	0	0	0	66.3447	up	16.0437	0.000161737	1	1	1	1	0	0	0	0
Lutein		Lutein	24.5153	7.50355	17.8075	1.47849	6.89779	1.01233	1.37668	down	0.42137	0.08062	0	0	0	0	1	0	0	0	3.55408	down	0.521601	0.00206	0	0	0	0	1	1	1	1
Neoxanthin		Neoxanthin	5.96342	1.99928	8.06826	0.688146	2.04112	0.337468	1.35296	up	0.453588	0.05004	1	0	0	0	0	0	0	0	2.92165	down	0.483051	0.00447	0	0	0	0	1	1	1	1
Violaxanthin		Violaxanthin	7.7794	2.52205	7.58411	0.882735	2.61503	0.654533	1.02575	down	0.332544	0.8649	0	0	0	0	1	0	0	0	2.97488	down	0.744601	0.00331	0	0	0	0	1	1	1	1
Zeaxanthin		Zeaxanthin	4.31632	2.05709	0.611158	0.092279	0.253901	0.0483272	7.06252	down	3.36588	0.0069	0	0	0	0	1	1	1	1	17	down	3.23576	0.00472	0	0	0	0	1	1	1	1
Unknown		Unknown	0	0	2.21753	0.177026	1.88475	0.289241		up		--	1	0	0	0	0	0	0	0		up	0	--	1	0	0	0	0	0	0	0
C16:0	fatty acid methyl esters from the polar lipid fraction measured via GC-MS	C16:0	21.5159	1.57646	24.7802	4.13248	17.9916	4.22616	1.15172	up	0.0843857	0.214747	1	0	0	0	0	0	0	0	1.19588	down	0.280908	0.7657	0	0	0	0	1	0	0	0
C16:1n5		C16:1n5	3.70933	0.769911	7.7387	0.576862	3.11451	1.3092	2.08628	up	0.433029	4.38483e-05	1	1	1	1	0	0	0	0	1.19098	down	0.500635	0.6755	0	0	0	0	1	0	0	0
C18:0		C18:0	3.03421	0.455397	3.58009	0.995762	3.3252	1.26647	1.17991	up	0.177089	0.367551	1	0	0	0	0	0	0	0	1.0959	up	0.417395	0.6657	1	0	0	0	0	0	0	0
C18:1n9c		C18:1n9c	46.1921	1.21795	36.8791	0.949997	34.087	4.33621	1.25253	down	0.0330254	3.93762e-06	0	0	0	0	1	0	0	0	1.35513	down	0.172386	0.7145	0	0	0	0	1	0	0	0
C18:2n6c		C18:2n6c					1.11775	0.520436		down			0	0	0	0	1	1	0	0		up	0		1	1	0	0	0	0	0	0
C20:1		C20:1	4.79837	0.556587	1.04266	0.350226	5.00803	1.47767	4.60205	down	0.533814	7.13161e-06	0	0	0	0	1	1	1	1	1.04369	up	0.307952	0.0094	1	1	0	0	0	0	0	0
C20:5n3		C20:5n3	3.54858	0.511619	3.76832	1.05872	3.49044	0.618587	1.06192	up	0.153104	0.722021	1	1	0	0	0	0	0	0	1.01666	down	0.180175	0.0221	0	0	0	0	1	1	0	0
C22:0		C22:0	1.40334	0.259335						down	0		0	0	0	0	1	1	0	0		down	0	0.0341	0	0	0	0	1	1	0	0
C22:1n9		C22:1n9	0.188734	0.0194577	1.28008	0.270667	2.34779	0.536579	6.78244	up	0.699243	0.00388858	1	1	1	1	0	0	0	0	12.4397	up	2.84304	0.4063	1	0	1	0	0	0	0	0
C24:0		C24:0	0.308951	0.025287	5.54483	0.925189	0.567479	0.268075	17.9473	up	1.46895	0.00147238	1	0	1	0	0	0	0	0	1.83679	up	0.867693	0.0003	1	1	1	1	0	0	0	0
C24:1		C24:1	1.69438	0.318615	0.67336	0.16825	1.54131	0.236991	2.51631	down	0.473171	0.0007079	0	0	0	0	1	0	1	0	1.09931	down	0.16903	0.0011	0	0	0	0	1	1	0	0
C26:1		C26:1	2.04043	0.27722	2.05295	0.443267	4.45695	1.84601	1.00614	up	0.136698	0.96265	1	0	0	0	0	0	0	0	2.18432	up	0.90472	0.7044	1	0	1	0	0	0	0	0
C28:1		C28:1	5.6914	1.11804	6.48421	2.42889	14.3198	3.18257	1.1393	up	0.223808	0.578505	1	0	0	0	0	0	0	0	2.51604	up	0.559189		1	1	1	1	0	0	0	0
C28:2		C28:2	3.57469	0.772843	3.58563	1.89696	5.47114	1.7288	1.00306	up	0.216861	0.991893	1	0	0	0	0	0	0	0	1.53052	up	0.483623	0.0015	1	1	1	1	0	0	0	0
C30:1		C30:1	0.996061	0.264399	1.29141	0.199561	0.987215	0.309915	1.29651	up	0.344153	0.0979382	1	1	0	0	0	0	0	0	1.00896	down	0.316741		0	0	0	0	1	1	0	0
C30:2		C30:2	1.30347	0.484858	1.29841	0.660128	2.1738	0.799745	1.0039	down	0.373425	0.990232	0	0	0	0	1	1	0	0	1.6677	up	0.61355		1	1	1	1	0	0	0	0
C16:0	fatty acid methyl esters from the non-polar lipid fraction measured via GC-MS	C16:0	5.1319	1.32764	1.4719	0.376919	1.72347	0.454595	3.48658	down	0.901987	0.000640436	0	0	0	0	1	1	1	1	2.97765	down	0.785404	0.0613	0	0	0	0	1	0	1	0
C16:1n5		C16:1n5			1.10841	0.412246	0.380697	0.121208		up		0.0125939	1	1	0	0	0	0	0	0		up	0		1	1	0	0	0	0	0	0
C18:0		C18:0	0.443603	0.0522656	0.362097	0.104458	0.34702	0.109454	1.22509	down	0.144341	0.221765	0	0	0	0	1	1	0	0	1.27832	down	0.403197	0.6495	0	0	0	0	1	0	0	0
C18:1n9c		C18:1n9c	41.3404	4.59996	7.69055	2.84184	6.42358	2.26893	5.37548	down	0.598131	5.63886e-07	0	0	0	0	1	0	1	0	6.43573	down	2.27322	0.2182	0	0	0	0	1	0	1	0
C18:2n6c		C18:2n6c					0.226559	0.105972		down			0	0	0	0	1	1	0	0		up	0		1	1	0	0	0	0	0	0
C20:1		C20:1	6.64787	1.28793	2.45611	0.978944	1.41282	0.474014	2.70667	down	0.524378	0.000441478	0	0	0	0	1	1	1	1	4.70541	down	1.57871	0.1419	0	0	0	0	1	0	1	0
C22:1n9		C22:1n9	1.66413	0.118038	0.819424	0.274603	0.801505	0.236753	2.03085	down	0.144049	0.00533366	0	0	0	0	1	1	1	1	2.07626	down	0.613295	0.2107	0	0	0	0	1	0	1	0
C24:1		C24:1	2.8849	0.224636	0.82323	0.28466	0.645412	0.0735957	3.50437	down	0.272872	3.71787e-05	0	0	0	0	1	1	1	1	4.46986	down	0.509695	0.1719	0	0	0	0	1	0	1	0
C26:1		C26:1	3.41997	0.796043	1.69004	0.431186	1.90081	0.416141	2.02361	down	0.471022	0.00229151	0	0	0	0	1	0	1	0	1.79922	down	0.393898	0.1947	0	0	0	0	1	0	1	0
C28:1		C28:1	5.42091	0.679474	6.08751	2.15348	4.64369	1.4582	1.12297	up	0.140757	0.751246	1	0	0	0	0	0	0	0	1.16737	down	0.366575	2.1947	0	0	0	0	1	0	0	0
C28:2		C28:2	6.3874	2.38143	3.89898	1.08536	1.79768	0.58822	1.63822	down	0.610783	0.0584905	0	0	0	0	1	0	1	0	3.55313	down	1.16262	1.1947	0	0	0	0	1	0	1	0
C30:1		C30:1	1.52618	0.687998	0.748855	0.207506	0.461432	0.372461	2.03802	down	0.918734	0.0393159	0	0	0	0	1	1	1	1	3.30749	down	2.66975	4.1947	0	0	0	0	1	0	1	0
C30:2		C30:2	2.66814	1.37984	1.49421	0.473156	0.701039	0.264371	1.78566	down	0.923458	0.0988014	0	0	0	0	1	1	1	1	3.80598	down	1.43529	3.1947	0	0	0	0	1	0	1	0
C23H44 (m/z 320)	Hydrocarbons measured within the non-polar lipid fraction via GC-MS	C23H44 (320)	0.184796	0.0753274	0.601483	0.102013	0.919997	0.168284	3.25484	up	1.32675	0.000802454	1	1	1	1	0	0	0	0	4.97844	up	0.910648	3.24539e-05	1	1	1	1	0	0	0	0
C25H46 (m/z 346)		C25H46 (346)			0.157781	0.0109659	0.357887	0.0458007		up		9.21426e-05	1	1	0	0	0	0	0	0		up	0	9.52822e-06	1	1	0	0	0	0	0	0
C25H48 (m/z 348)		C25H48 (348)	0.655737	0.345667	2.5738	0.380577	5.4837	0.713264	3.92505	up	2.06906	0.000174887	1	1	1	1	0	0	0	0	8.36265	up	1.08773	0.00083322	1	1	1	1	0	0	0	0
C27H50a (m/z 374)		C27H50a (374)	0.422768	0.153289	3.57244	0.300195	5.51541	0.533354	8.45012	up	3.06387	2.82263e-05	1	1	1	1	0	0	0	0	13.0459	up	1.26158	3.37143e-06	1	1	1	1	0	0	0	0
C27H50b (m/z 374)		C27H50b (374)			0.552919	0.153001	1.25807	0.384139		up		0.00546173	1	1	0	0	0	0	0	0		up	0	1.30804e-06	1	1	0	0	0	0	0	0
C27H52 (m/z 376)		C27H52 (376)	4.70536	2.03441	11.5969	1.54891	14.5075	1.5262	2.46461	up	1.0656	0.000343114	1	1	1	1	0	0	0	0	3.08318	up	0.324354	1.94897e-12	1	1	1	1	0	0	0	0
C29H54a(m/z 402)		C29H54a(402)	0.409653	0.147277	4.06775	0.552276	4.75336	2.05866	9.92975	up	3.5699	0.000622114	1	1	1	1	0	0	0	0	11.6034	up	5.02537	0.00207582	1	1	1	1	0	0	0	0
C29H54b(m/z 402)		C29H54b(402)	0.300718	0.120312	2.88578	0.171099	3.17032	0.155934	9.59629	up	3.83931	1.57847e-06	1	1	1	1	0	0	0	0	10.5425	up	0.518537	0.530509	1	0	1	0	0	0	0	0
C29H56 (m/z 404)		C29H56 (404)	14.8691	5.30632	41.7506	7.25801	39.2647	3.52259	2.80788	up	1.00205	0.00129248	1	1	1	1	0	0	0	0	2.6407	up	0.236907	0.00366469	1	1	1	1	0	0	0	0
C31H58 (m/z 430)		C31H58 (430)			1.36139	1.23673	1.02707	0.207889		up		0.590628	1	0	0	0	0	0	0	0		up	0	0.0151104	1	1	0	0	0	0	0	0
C31H60 (m/z 432)		C31H60 (432)	0.986953	0.265371	2.97044	0.372398	2.2763	0.200517	3.00971	up	0.809248	0.00519823	1	1	1	1	0		0		2.30639	up	0.203168	0.00874914	1	1	1	1	0	0	0	0
