# Supplementary material for: Metabolic survey of Botryococcus braunii: Impact of the physiological state on product formation
Source: PLoS One. 2018 Jun 7;13(6):e0198976. doi: 10.1371/journal.pone.0198976 (PMC5991718; doi:10.1371/journal.pone.0198976)
Supplement: S2 Table — Listing of all peaks and their relative abundance level detected in the n-hexane extractable fraction via GC-FID (columns B–O) for each cultivation time point during the cultivation (except day 12 because of sample loss), including all identified and unidentified compounds. Additionally, columns R–AF show the relative abundance level of the identified peaks, based on the obtained mass spectra and available literature [10,17], detected in the n-hexane extractable fraction via GC-MS. (XLSX) [file pone.0198976.s005.xlsx]

## Sheet: S2 Table
	Supporting Table 2 (S2 Table)
	All detected peaks (identified and unidentified) in hexane extractable fraction from GC-FID
		(mean vaues of 3 biological and technical replicate are presented)
	Day 3					Day 6					Day 9
	RT	Relative %	SD %			RT	Relative %	SD %			RT	Relative %	SD %
	Identified peaks					Identified peaks					Identified peaks
	29.224	0.480033	0.0355499	C23H44 (m/z 320)		29.165	1.47943	0.357134	C23H44 (m/z 320)		29.176	0.925666	0.0705702	C23H44 (m/z 320)
	32.493	2.08711	0.361224	C25H48 (m/z 348)		32.432	5.18461	0.761574	C25H48 (m/z 348)		32.438	3.05832	0.070543	C25H48 (m/z 348)
	36.135	4.01631	1.18528	C27H52 (m/z 376)		36.071	18.1399	1.37958	C27H52 (m/z 376)		36.068	16.935	0.324645	C27H52 (m/z 376)
	40.899	10.7955	1.45342	C29H56 (m/z 404)		40.873	42.3865	2.22144	C29H56 (m/z 404)		40.821	37.8098	3.00822	C29H56 (m/z 404)
	42.615	69.3087	0	C29H54b(m/z 402)		42.498	8.9795	0	C29H54b(m/z 402)		42.504	10.0955	0	C29H54b(m/z 402)
	Unidentified peaks					Unidentified peaks					Unidentified peaks
	20.192	0.750082	0.0623435			20.242	0.785803	0.324898			16.319	1.72001	0.0885123
	21.062	0.603238	0.0977356			21.081	0.276344	0.0822238			20.195	4.14915	0.0273895
	21.877	0.627171	0.0741869			21.183	0.790567	0.133098			20.432	0.573954	0.090527
	22.48	1.4907	0.212052			21.671	0.455248	0.118317			20.752	0.556185	0.101064
	23.376	1.13314	0.0826438			21.79	1.37131	0.19626			21.062	0.315383	0.0646349
	23.825	0.407818	0.125104			22.212	1.06342	0.425878			21.166	0.819453	0.0606327
	25.124	0.432557	0.245267			22.399	1.82435	0.433535			21.653	0.576341	0.00198751
	26.911	0.518971	0.30796			22.572	1.11663	0.125086			21.77	1.65995	0.171008
	28.126	1.15036	0.134144			22.743	0.384489	0.116558			22.197	1.40877	0.0944748
	33.702	2.30097	0.570271			23.212	1.64407	0.368914			22.385	2.46179	0.107026
	36.862	1.33934	0.536128			36.796	4.71512	0.231273			22.562	1.45628	0.0375177
	59.85	2.55809	0.157636			38.497	1.04502	0.103922			22.733	0.524034	0.0572294
						38.952	3.91891	2.01382			23.21	2.28072	0.0465568
						40.4	1.92096	0.706168			23.919	0.572068	0.00220532
						59.783	2.51773	0.214475			28.093	1.48299	0.217347
											36.796	4.17864	0.512941
											38.5	1.10417	0.0913166
											38.957	2.50655	0.192543
											40.39	1.60989	0.796447
											59.766	1.21935	0.234009
	Day 15					Day 18					Day 21
	RT	Relative %	SD %			RT	Relative %	SD %			RT	Relative %	SD %
	Identified peaks					Identified peaks					Identified peaks
	29.168	1.24281	0.126097	C23H44 (m/z 320)		29.148	1.22316	0.14333	C23H44 (m/z 320)		29.1423	1.23147	0.143276	C23H44 (m/z 320)
	32.427	4.16182	0.34032	C25H48 (m/z 348)		32.4057	4.82845	0.557274	C25H48 (m/z 348)		32.4003	5.04007	1.08977	C25H48 (m/z 348)
	36.056	15.0707	0.648596	C27H52 (m/z 376)		36.038	14.5913	1.62321	C27H52 (m/z 376)		36.031	13.8772	3.01019	C27H52 (m/z 376)
	40.809	42.2948	4.63028	C29H56 (m/z 404)		40.7757	42.4645	4.74275	C29H56 (m/z 404)		40.7693	38.7508	7.37167	C29H56 (m/z 404)
	42.541	7.1243	0	C29H54b(m/z 402)		42.488	10.27	0	C29H54b(m/z 402)		42.469	19.7491	0	C29H54b(m/z 402)
	Unidentified peaks					Unidentified peaks					Unidentified peaks
	3.411	0.257595	0.206173			3.411	0.0708573	0.00341586			3.41	0.062025	0.00092298
	17.826	0.155423	0.0390503			16.407	0.0768761	0.00137953			17.813	0.0560343	0.0246105
	20.241	0.175478	0.0877303			17.322	0.0473813	0.00257146			20.142	0.0189303	0.00246693
	20.576	0.0492491	0.00329197			17.679	0.103584	0.0637447			20.2283	0.126331	0.00822847
	20.685	0.0402208	0.00149973			17.787	0	0			20.4565	0.0254486	0.0037089
	20.776	0.0415706	0.0256342			20.118	0.0998174	0.00295263			20.57	0.0335065	0.00411332
	21.061	0.211095	0.0310956			20.227	0.105954	0.0103834			20.676	0.0214728	0.00437198
	21.165	0.452242	0.0650376			20.564	0.039799	0.00301001			20.7663	0.0234038	0.00946403
	21.652	0.490192	0.097123			20.673	0.0219166	0.0038701			21.0583	0.0915687	0.0154005
	21.769	0.883679	0.109622			20.77	0.0106748	0.00561067			21.1617	0.194847	0.0452218
	22.197	1.08702	0.130328			20.977	0.0547368	0.00487338			21.2485	0.0342222	0.0012653
	22.387	1.23924	0.106863			21.051	0.139888	0.0146364			21.6483	0.17551	0.0485596
	22.564	0.809777	0.0684279			21.155	0.278609	0.0230349			21.7657	0.402327	0.0932257
	22.738	0.38875	0.0387757			21.241	0.0368463	0.00444798			22.1907	0.347434	0.105994
	23.219	1.36005	0.112014			21.642	0.219324	0.0261416			22.378	0.550027	0.139337
	30.433	0	0			21.759	0.594194	0.053874			22.5517	0.358864	0.0912063
	30.98	0.351618	0.0419168			22.185	0.522328	0.0100969			22.7247	0.142231	0.0519193
	33.027	0.268048	0.0682618			22.373	0.830011	0.0366532			23.199	0.552342	0.16666
	35.4	1.02855	1.099			22.549	0.509792	0.0146463			24.088	0.103975	0.0671556
	35.708	0.466135	0.442407			22.722	0.194187	0.01107			25.429	0.0632384	0.00538541
	36.969	1.16882	1.20196			23.197	0.795113	0.109013			25.9155	0.0524965	0.0182519
	37.743	1.05479	0.990788			23.454	0.0871843	0.00867111			28.0923	0.106924	0.0172883
	38.265	1.77581	0.652166			24.249	0.0986469	0.00410156			28.853	0.128184	0.0175479
	38.922	0.781273	0.293574			26.537	0.0490905	0.009216			29.6673	0.0694957	0.00969286
	39.177	1.15716	0.612072			27.264	0.0770908	0.0132821			30.415	0.056545	0.0220779
	39.441	0.724315	0.19031			28.093	0.122054	0.0285425			30.9637	0.206034	0.0165317
	39.815	0.602667	0.0717101			28.858	0.136048	0.0236987			32.0607	0.0815816	0.012723
	39.882	0.783179	0.576692			29.674	0.0788365	0.014591			33.001	0.325339	0.0784951
	42.599	0.320417	0.10354			30.12	0.0621773	0.00730473			35.6013	0.190541	0.0615001
	42.96	0.773619	0.666819			30.426	0.077192	0.0081657			35.75	0.199671	0.0190584
	47.575	2.24865	2.93088			30.718	0.153189	0.036228			36.747	2.70558	0.642049
	47.872	4.6809	2.07651			30.969	0.243059	0.00343686			38.466	0.332973	0.036107
	49.573	1.79434	0.223098			32.064	0.0856249	0.0245772			38.923	1.18604	0.326026
	51.176	2.01717	2.20476			33.005	0.339012	0.0302791			39.033	0.694339	0.12689
	59.773	0.466497	0.0502197			33.782	0.0758676	0.00200436			39.166	0.656019	0.111807
						35.611	0.187528	0.0157383			39.35	0.582803	0.0532116
						35.76	0.202357	0.0207037			39.546	0.275269	0.0326386
						36.755	2.94918	0.464191			39.832	0.575016	0.301139
						38.473	0.445517	0.0332931			40.129	0.518284	0.232584
						38.925	2.0888	0.549864			40.326	1.61088	0.209391
						39.04	0.810845	0.20738			43.075	0.380836	0.133618
						39.175	0.734345	0.157583			44.925	0.146686	0.049821
						39.358	0.575214	0.141832			45.08	0.151584	0.0391423
						39.746	0.412178	0.0586432			45.262	0.235127	0.0579435
						40.134	0.581	0.237203			45.473	0.221315	0.00542495
						40.334	1.58024	0.424983			46.729	1.7568	2.02618
						43.084	0.388103	0.147158			47.768	1.23352	0.60411
						43.766	0.134877	0.0190574			47.881	1.25377	0.146143
						45.274	0.218307	0.0653986			48.044	0.789758	0.147328
						46.434	0.613308	0.776099			48.226	0.861282	0.181251
						47.234	0	0			59.724	0.382957	0.0193804
						47.424	0.444707	0.170554
						47.787	1.63735	0.11222
						47.902	1.58942	0.162895
						48.087	0.880608	0.0740044
						48.242	1.06344	0.0895972
						49.508	1.02553	0.479148
						49.562	1.21266	0.011101
						59.738	0.410088	0.0576074
	Day 24					Day 27					Day 30
	RT	Relative %	SD %			RT	Relative %	SD %			RT	Relative %	SD %
	Identified peaks					Identified peaks					Identified peaks
	28.9967	1.70745	0.259226	C23H44 (m/z 320)		29.061	1.30259	0.312467	C23H44 (m/z 320)		29.158	1.96651	0.269411	C23H44 (m/z 320)
	32.2387	6.85817	1.21576	C25H48 (m/z 348)		32.2963	5.84538	1.23129	C25H48 (m/z 348)		32.416	8.28813	0.288462	C25H48 (m/z 348)
	35.8413	16.4953	3.91781	C27H52 (m/z 376)		35.911	13.4954	3.46803	C27H52 (m/z 376)		36.053	18.5279	0.576693	C27H52 (m/z 376)
	41.3557	32.3704	2.66577e-06	C29H56 (m/z 404)		40.592	47.2546	12.2484	C29H56 (m/z 404)		40.8043	41.7296	1.41693	C29H56 (m/z 404)
	41.367	21.8898	0	C29H54b(m/z 402)		41.659	10.9411	0	C29H54b(m/z 402)		42.534	3.72135	0	C29H54b(m/z 402)
	Unidentified peaks					Unidentified peaks					Unidentified peaks
	3.38967	0.047989	0.00262246			3.28367	0.486487	0.0937846			3.412	0.111691	0.00609006
	17.3063	0.0288294	0.00291984			17.284	0.166935	0.200294			16.399	0.328267	0.0732502
	17.648	0.0963971	0.0135859			17.737					17.856	0.0667009	0.0127125
	19.997	0.0217172	0.0017094			20.1103	0.260501	0.387686			20.245	0.552579	0.0862393
	20.081	0.13982	0.0326605			20.1785	0.211445	0.0179423			20.4787	0.0578103	0.00964455
	20.4265	0.0322814	0.00809616			20.519	0.0481362	0.0170537			20.605	0.0299479	0.00554816
	20.533	0.0318608	0.00947996			20.6433	0.0506449	0.0346395			20.7123	0.00783555	0.000859897
	20.6213	0.089676	0.0989127			20.7125	0.0295962	0.0171136			20.7943	0.0725807	0.0224199
	20.92	0.109411	0.0248396			20.992	0.110527	0.0227149			21.0933	0.0885603	0.00795898
	21.0237	0.196927	0.0219472			21.0677	0.188742	0.0463223			21.195	0.228576	0.0208815
	21.111	0.0392593	0.0200807			21.151	0.182992	0.211004			21.6807	0.208648	0.00499509
	21.6277	0.337561	0.0292191			21.587	0.155441	0.018859			21.7997	0.430567	0.0330158
	22.0533	0.22034	0.0206067			21.7033	0.477916	0.0577945			22.2237	0.408831	0.0272415
	22.237	0.5891	0.0556832			22.1273	0.385362	0.0372989			22.4113	0.529795	0.0520933
	22.4127	0.342366	0.0394981			22.3137	0.700782	0.0413816			22.5847	0.358807	0.0467385
	22.5837	0.107708	0.0259549			22.4887	0.39599	0.0177169			22.758	0.148098	0.0466625
	23.053	0.502234	0.0564649			22.6607	0.146282	0.00994207			23.2297	0.572427	0.131658
	23.9167	0.0720336	0.0109963			23.1323	0.703634	0.0483321			23.929	0.090695	0.0123337
	25.7603	0.112041	0.0197214			25.8345	0.0619953	0.0213969			25.9393	0.0669169	0.0109345
	27.952	0.0439392	0.0105966			27.1823	0.0779489	0.0483573			27.2697	0.0711493	0.0173636
	28.7107	0.112413	0.0213899			27.9973	0.194907	0.131154			28.102	0.588265	0.0258021
	29.1537	0.118464	0.0655636			28.7773	0.150499	0.0150843			28.866	0.205174	0.0162322
	29.519	0.213846	0.0212323			29.5797	0.0921492	0.015385			29.6817	0.0902816	0.0247204
	30.271	0.131027	0.0132304			30.321	0.110845	0.0176727			30.4297	0.209006	0.260545
	31.9043	0.117552	0.0146332			31.9573	0.126843	0.0286057			30.594	0.221046	0.042549
	32.0097	0.100175	0.0105656			32.0727	0.0374518	0.0105165			30.9727	0.279353	0.0468754
	32.829	1.2911	0.123431			32.8897	0.667576	0.0324105			32.0757	0.155638	0.107424
	32.395	0	0			33.5223	0.224231	0.0593534			33.0173	0.438853	0.0687726
	35.4267	0.289894	0.0972619			33.6723	0.202838	0.039499			33.792	0	0
	35.564	0.882923	0.222944			35.495	0.2476	0.0454682			35.626	0.198641	0.0587902
	36.544	4.72452	0.722942			35.6357	0.337697	0.174688			35.772	0.198196	0.0260886
	38.2167	0.388885	0.0433923			36.621	2.71182	0.262092			36.7727	2.67416	0.358198
	38.6757	1.81161	0.635287			38.2997	0.357056	0.0285985			38.496	0.355685	0.104962
	38.7893	0.810635	0.232536			38.7457	2.5035	0.401891			38.9413	2.79262	0.331394
	38.9157	0.764261	0.259536			38.9213	0.809631	0.14044			39.057	1.22413	0.0255346
	39.1023	0.59622	0.209562			39.017	0.774528	0.0237034			39.1923	1.03423	0.132674
	39.2965	0.263591	0.177327			39.193	0.698368	0.0866937			39.3777	0.768199	0.127634
	42.7465	0.569448	0.0959016			39.372	0.301603	0.0138286			39.582	0.254686	0.14101
	43.422	0.347941	0.0347828			40.156	1.68934	0.413301			39.8647	0.61862	0.159351
	44.559	0	0			42.87	0.318244	0.0615945			40.364	1.10297	0.222055
	47.65	0.812924	0.249741			47.465	1.08848	0.189288			43.12	0.348454	0.0664049
	47.778	0.880104	0.0144767			47.5803	0.979593	0.120349			47.809	1.9303	0.399492
	48.981	0.855649	0.271171			47.8075	0.389608	0.0399583			47.939	1.73414	0.4055
	49.072	1.14025	0.0905947			47.94	0.876971	0.401648			48.105	0.808716	0.203357
	59.01	0.293958	0.026338			59.2773	0.428128	0.14375			48.277	0.895129	0.332612
											49.515	0.591091	0.0874538
											49.619	1.13794	0.271785
											59.785	0.480455	0.0816375
	Some of the samples of n-hexane extractable fraction were run on both GC-MS and GC-FID. These includes day 9, day 15, day 18, day 24 and day 30
	Identified peaks in hexane extractable fraction from GC-MS
			Metabolite class, analysis instrument and unit		time (d)
	metabolite				Day 9		Day 12		Day 15		Day 18		Day 24		Day 30
					Avg (%)	STDEV	Avg (%)	STDEV	Avg (%)	STDEV	Avg (%)	STDEV	Avg (%)	STDEV	Avg (%)	STDEV
	C16:0		Hexane extractable hydrocarbons determined via GC-MS. Relative abundance (%)		5.4217	0.225097	7.3846	0.471171	1.22659	0.238748	3.01229	0.184769	4.40913	1.40721	1.40822	0.192876
	C18:1				3.12	0.12653	2.27952	0.335114	3.24909	0.195817	1.57855	0.113017	1.95544	0.613987	9.93888	1.979
	C23H44 (m/z 320)				0.803532	0.00598007	0.993117	0.0175555	1.05732	0.0134241	0.999871	0.0298378	1.06765	0.0198007	1.09444	0.0532462
	C25H46 (m/z 346)				n.d.	n.d.	0.228477	0.015074	0.1437	0.0053554	0.311783	0.0107273	0.3519	0.00567768	0.00348715	0.0004691
	C25H48 (m/z 348)				3.38147	0.0359797	3.81911	0.0328958	3.94039	0.141336	4.16647	0.143166	5.29134	0.126906	5.955	0.196572
	C27H50a (m/z 374)				0.713031	0.0278916	0.655183	0.0318926	0.805689	0.0407481	0.870467	0.015399	0.800028	0.0132334	1.21794	0.121412
	C27H50b (m/z 374)				0.563125	0.0432442	3.99646	0.0235344	3.14037	0.15921	5.96403	0.131254	6.43903	0.190351	5.65178	0.55662
	C27H52 (m/z 376)				22.9376	0.0772212	19.3602	0.0224857	18.35	0.284787	16.343	0.454194	16.9491	0.391011	17.4561	0.330304
	C29H54a(m/z 402)				2.3817	0.0285442	3.00462	0.0510937	5.32755	0.192275	7.23485	0.21796	7.1434	0.287415	7.29472	0.262287
	C29H54b(m/z 402)				1.14686	0.0160604	0.844075	0.269391	0.640657	0.0778318	1.9012	0.144663	1.85102	0.100143	1.00052	0.0499392
	C29H56a (m/z 404)				60.1771	0.367097	51.7326	0.490925	56.8358	0.733478	48.1211	0.946968	46.2004	0.569707	43.8469	1.97378
	C29H56b (m/z 404)				n.d.	n.d.	2.66442	0.054085	1.96378	0.212676	4.95492	0.0441128	3.87297	0.219123	2.23468	0.0961703
	C31H58 (m/z 430)				n.d.	n.d.	0.293199	0.229378	0.545621	0.00945603	0.977807	0.0225365	1.02186	0.0729028	0.786628	0.0414152
	C31H60 (m/z 432)				2.47385	0.0684006	2.74444	0.0574876	2.77343	0.0206085	3.56371	0.123011	2.64678	0.137604	2.11185	0.0848465
